# Supplementary material for: De novo assembly of the desert tree Haloxylon ammodendron (C. A. Mey.) based on RNA-Seq data provides insight into drought response, gene discovery and marker identification
Source: BMC Genomics. 2014 Dec 15;15(1):1111. doi: 10.1186/1471-2164-15-1111 (PMC4377846; doi:10.1186/1471-2164-15-1111)
Supplement: Supplementary file 3 — Additional file 3: Summary of the KEGG classifications of assembled unigenes. (XLSX 37 KB) [file 12864_2014_6835_MOESM3_ESM.xlsx]

## Sheet: Sheet1
Additional file 3 Summary of KEGG classification of assembled unigenes
Term1	Term2	Term3	Id	Gene number	Gene list
Metabolism	Amino acid metabolism	Lysine biosynthesis	ko00300	17	comp65101_c0,comp63945_c0,comp51512_c0,comp61193_c0,comp65524_c0,comp64835_c0,comp60798_c0,comp59875_c0,comp63569_c0,comp62315_c0,comp40012_c1,comp615541_c0,comp63853_c0,comp65362_c0,comp387163_c0,comp58907_c0,comp16239_c0
Metabolism	Amino acid metabolism	Valine, leucine and isoleucine biosynthesis	ko00290	27	comp54629_c0,comp69107_c0,comp47026_c0,comp39560_c0,comp63924_c0,comp55098_c0,comp51408_c0,comp28685_c0,comp14440_c0,comp47026_c1,comp33316_c1,comp62701_c0,comp65485_c0,comp66175_c0,comp61019_c0,comp320495_c0,comp57783_c0,comp66643_c0,comp65540_c0,comp55098_c1,comp14922_c0,comp67929_c0,comp67439_c0,comp219175_c0,comp68105_c0,comp65034_c0,comp57483_c0
Metabolism	Amino acid metabolism	Histidine metabolism	ko00340	38	comp34419_c0,comp22613_c0,comp58836_c0,comp64240_c0,comp50355_c0,comp63491_c0,comp50355_c1,comp43069_c0,comp25697_c0,comp52772_c0,comp25697_c1,comp32023_c0,comp58341_c0,comp67019_c0,comp55632_c0,comp59432_c0,comp64798_c0,comp103871_c0,comp65454_c0,comp52371_c0,comp44448_c0,comp54951_c0,comp61948_c0,comp60711_c0,comp42604_c0,comp51752_c1,comp51512_c0,comp65298_c0,comp122106_c0,comp63047_c0,comp517…
Metabolism	Amino acid metabolism	Tryptophan metabolism	ko00380	43	comp49165_c0,comp65454_c0,comp103871_c0,comp60275_c1,comp697507_c0,comp52871_c0,comp588341_c0,comp48465_c0,comp642256_c0,comp61948_c0,comp3620_c0,comp44134_c0,comp14028_c0,comp847837_c0,comp44341_c0,comp43069_c0,comp55919_c0,comp32203_c0,comp59409_c0,comp48738_c0,comp64240_c0,comp58836_c0,comp22613_c0,comp59432_c0,comp55632_c0,comp44269_c0,comp67019_c0,comp62502_c0,comp789476_c0,comp60275_c0,comp…
Metabolism	Amino acid metabolism	Phenylalanine, tyrosine and tryptophan biosynthesis	ko00400	51	comp273964_c0,comp67535_c0,comp67535_c1,comp276188_c0,comp874797_c0,comp11114_c0,comp59380_c1,comp64331_c0,comp64419_c0,comp52994_c0,comp460156_c0,comp63788_c0,comp58341_c0,comp66817_c1,comp60155_c0,comp58270_c0,comp64580_c0,comp63899_c0,comp58094_c0,comp294530_c0,comp353030_c0,comp55039_c0,comp27905_c0,comp50944_c0,comp56892_c0,comp53158_c1,comp57167_c0,comp52883_c0,comp61105_c0,comp55701_c0,com…
Metabolism	Amino acid metabolism	Lysine degradation	ko00310	52	comp32516_c0,comp64829_c0,comp63813_c0,comp66980_c0,comp59955_c0,comp37684_c0,comp57171_c0,comp60113_c0,comp64636_c0,comp60275_c0,comp789476_c0,comp62901_c1,comp53399_c0,comp51752_c0,comp387163_c0,comp59439_c1,comp27792_c0,comp65938_c0,comp49822_c0,comp63556_c0,comp741880_c0,comp53487_c0,comp58395_c0,comp740198_c0,comp51512_c0,comp58272_c0,comp51752_c1,comp61948_c0,comp847837_c0,comp1148479_c0,co…
Metabolism	Amino acid metabolism	Tyrosine metabolism	ko00350	53	comp274076_c0,comp58325_c0,comp42604_c0,comp68964_c2,comp568106_c0,comp67535_c0,comp1148479_c0,comp67535_c1,comp61143_c0,comp55232_c0,comp273964_c0,comp56375_c0,comp578052_c0,comp460156_c0,comp52994_c0,comp55937_c0,comp11114_c0,comp64798_c0,comp324568_c0,comp61873_c0,comp58094_c0,comp58270_c0,comp58341_c0,comp46540_c0,comp68501_c0,comp53158_c1,comp8294_c0,comp414164_c0,comp50944_c0,comp43290_c0,c…
Metabolism	Amino acid metabolism	Alanine, aspartate and glutamate metabolism	ko00250	59	comp682575_c0,comp66568_c0,comp15853_c1,comp570300_c0,comp11115_c0,comp53862_c0,comp55039_c0,comp59911_c0,comp384883_c0,comp1118865_c0,comp58270_c0,comp41786_c0,comp157_c0,comp61637_c0,comp69062_c0,comp60108_c0,comp61803_c1,comp54905_c0,comp460156_c0,comp63363_c0,comp66658_c0,comp65423_c0,comp49753_c0,comp11114_c0,comp57715_c0,comp56631_c0,comp41786_c1,comp23361_c0,comp23369_c0,comp1148479_c0,com…
Metabolism	Amino acid metabolism	Glycine, serine and threonine metabolism	ko00260	62	comp358194_c0,comp61583_c0,comp1168204_c0,comp58731_c0,comp19677_c0,comp67214_c0,comp64905_c0,comp61424_c0,comp65524_c0,comp67919_c0,comp53540_c2,comp50390_c0,comp60232_c0,comp51512_c0,comp62156_c0,comp58108_c0,comp50144_c0,comp61038_c1,comp66643_c0,comp26425_c0,comp51896_c0,comp62315_c0,comp57167_c0,comp65162_c1,comp62336_c0,comp61687_c0,comp63469_c0,comp43159_c0,comp58107_c0,comp63313_c0,comp59…
Metabolism	Amino acid metabolism	Valine, leucine and isoleucine degradation	ko00280	62	comp61948_c0,comp61019_c0,comp683406_c0,comp23939_c0,comp44808_c0,comp55098_c1,comp514489_c0,comp66225_c0,comp774044_c0,comp23380_c0,comp52906_c0,comp65454_c0,comp103871_c0,comp65424_c0,comp57483_c0,comp59432_c0,comp55632_c0,comp39560_c0,comp884183_c0,comp67019_c0,comp586090_c0,comp55098_c0,comp43069_c0,comp59409_c0,comp64240_c0,comp44229_c1,comp3125_c0,comp58836_c0,comp916713_c0,comp22613_c0,com…
Metabolism	Amino acid metabolism	Arginine and proline metabolism	ko00330	81	comp61948_c0,comp62361_c0,comp34064_c0,comp63363_c0,comp67745_c0,comp66306_c0,comp49753_c0,comp64061_c0,comp1118865_c0,comp65470_c0,comp59432_c0,comp67759_c0,comp58270_c0,comp67019_c0,comp43069_c0,comp66320_c0,comp58836_c0,comp22613_c0,comp64240_c0,comp65796_c0,comp55334_c0,comp59076_c0,comp66988_c0,comp66988_c1,comp54370_c0,comp66146_c0,comp53399_c0,comp51752_c0,comp65661_c2,comp67515_c1,comp430…
Metabolism	Amino acid metabolism	Cysteine and methionine metabolism	ko00270	87	comp44443_c0,comp64857_c0,comp61432_c0,comp63388_c0,comp68693_c0,comp48834_c0,comp62315_c0,comp55512_c0,comp49887_c0,comp53175_c0,comp65796_c0,comp65769_c0,comp54362_c2,comp52883_c0,comp68306_c1,comp67833_c0,comp54602_c0,comp54370_c0,comp11491_c0,comp58270_c0,comp54738_c0,comp50159_c1,comp67850_c1,comp61464_c0,comp65728_c0,comp67850_c0,comp53158_c1,comp36917_c0,comp119764_c0,comp50944_c0,comp6189…
Metabolism	Amino acid metabolism	Phenylalanine metabolism	ko00360	115	comp59543_c0,comp61386_c0,comp6240_c0,comp60130_c0,comp431445_c0,comp44359_c0,comp3068_c0,comp61183_c0,comp45418_c0,comp717683_c0,comp58087_c1,comp51830_c1,comp47752_c0,comp946634_c0,comp17731_c0,comp63818_c0,comp48398_c0,comp63724_c0,comp55921_c1,comp58464_c0,comp51874_c0,comp52430_c0,comp58022_c0,comp241019_c0,comp67535_c0,comp10558_c0,comp67535_c1,comp52715_c0,comp874797_c0,comp58325_c0,comp48…
Metabolism	Biosynthesis of other secondary metabolites	Aflatoxin biosynthesis	ko00254	1	comp64046_c0
Metabolism	Biosynthesis of other secondary metabolites	Glucosinolate biosynthesis	ko00966	1	comp588341_c0
Metabolism	Biosynthesis of other secondary metabolites	Indole alkaloid biosynthesis	ko00901	3	comp44216_c0,comp25472_c0,comp43026_c0
Metabolism	Biosynthesis of other secondary metabolites	Anthocyanin biosynthesis	ko00942	4	comp41477_c1,comp66403_c0,comp63979_c0,comp64359_c0
Metabolism	Biosynthesis of other secondary metabolites	Betalain biosynthesis	ko00965	4	comp64214_c0,comp61626_c0,comp264220_c0,comp328878_c0
Metabolism	Biosynthesis of other secondary metabolites	Butirosin and neomycin biosynthesis	ko00524	4	comp61567_c0,comp60845_c0,comp64401_c0,comp64895_c0
Metabolism	Biosynthesis of other secondary metabolites	Caffeine metabolism	ko00232	6	comp51161_c0,comp52448_c0,comp207858_c0,comp514808_c0,comp66837_c1,comp300075_c0
Metabolism	Biosynthesis of other secondary metabolites	Novobiocin biosynthesis	ko00401	6	comp58094_c0,comp44443_c0,comp53158_c1,comp58341_c0,comp50944_c0,comp52883_c0
Metabolism	Biosynthesis of other secondary metabolites	Streptomycin biosynthesis	ko00521	13	comp1237228_c0,comp60090_c0,comp65605_c0,comp61567_c0,comp60845_c0,comp64401_c0,comp69553_c0,comp41973_c0,comp14082_c0,comp63667_c1,comp693265_c0,comp1143697_c0,comp64895_c0
Metabolism	Biosynthesis of other secondary metabolites	Isoquinoline alkaloid biosynthesis	ko00950	20	comp460156_c0,comp52994_c0,comp11114_c0,comp43228_c0,comp58325_c0,comp67535_c1,comp67535_c0,comp52883_c0,comp273964_c0,comp53158_c1,comp55963_c0,comp69331_c0,comp50944_c0,comp55039_c0,comp324568_c0,comp61873_c0,comp58270_c0,comp44443_c0,comp58094_c0,comp47752_c0
Metabolism	Biosynthesis of other secondary metabolites	Stilbenoid, diarylheptanoid and gingerol biosynthesis	ko00945	20	comp421280_c0,comp57523_c0,comp60939_c1,comp435419_c0,comp123854_c0,comp35666_c0,comp63402_c0,comp47946_c0,comp596217_c0,comp492591_c0,comp57925_c0,comp61773_c0,comp846136_c0,comp400765_c0,comp2490_c0,comp63818_c0,comp52506_c0,comp56592_c0,comp60008_c0,comp197503_c0
Metabolism	Biosynthesis of other secondary metabolites	Flavone and flavonol biosynthesis	ko00944	23	comp42430_c0,comp41477_c0,comp55996_c0,comp61897_c0,comp46822_c0,comp47348_c0,comp42694_c1,comp48820_c0,comp60580_c0,comp62541_c0,comp61329_c0,comp42694_c0,comp63791_c0,comp55000_c0,comp66316_c0,comp286719_c0,comp59672_c0,comp47982_c0,comp62628_c0,comp44416_c0,comp64162_c0,comp62628_c1,comp57979_c0
Metabolism	Biosynthesis of other secondary metabolites	Tropane, piperidine and pyridine alkaloid biosynthesis	ko00960	26	comp503958_c0,comp47103_c0,comp58325_c0,comp47350_c0,comp273964_c0,comp52883_c0,comp67535_c0,comp67535_c1,comp52994_c0,comp1765_c0,comp54459_c0,comp460156_c0,comp11114_c0,comp62901_c1,comp58094_c0,comp44443_c0,comp58270_c0,comp61873_c0,comp880831_c0,comp66347_c0,comp58341_c0,comp47752_c0,comp66347_c1,comp53158_c1,comp55039_c0,comp50944_c0
Metabolism	Biosynthesis of other secondary metabolites	Flavonoid biosynthesis	ko00941	31	comp47946_c0,comp57339_c0,comp33159_c0,comp63791_c0,comp3361_c0,comp51335_c0,comp64026_c0,comp63402_c0,comp63703_c0,comp57523_c0,comp435419_c0,comp60939_c1,comp57368_c0,comp52814_c0,comp31162_c0,comp38805_c0,comp421280_c0,comp33194_c0,comp60671_c0,comp197503_c0,comp60008_c0,comp2490_c0,comp63818_c0,comp25345_c0,comp52506_c0,comp57712_c0,comp52840_c0,comp57925_c0,comp52840_c1,comp69270_c0,comp4819…
Metabolism	Biosynthesis of other secondary metabolites	Phenylpropanoid biosynthesis	ko00940	147	comp58162_c0,comp683689_c0,comp58496_c0,comp57523_c0,comp44391_c0,comp60939_c1,comp53086_c0,comp421280_c0,comp48398_c1,comp65269_c0,comp10558_c0,comp5056_c0,comp57924_c0,comp55747_c0,comp30902_c0,comp33077_c0,comp62458_c0,comp197503_c0,comp64320_c0,comp29198_c0,comp52506_c0,comp59086_c0,comp717683_c0,comp61447_c0,comp503200_c0,comp62942_c0,comp3068_c0,comp44359_c0,comp60130_c0,comp228995_c0,comp5…
Metabolism	Carbohydrate metabolism	C5-Branched dibasic acid metabolism	ko00660	8	comp65485_c0,comp62701_c0,comp47026_c1,comp66175_c0,comp47026_c0,comp65540_c0,comp63924_c0,comp51408_c0
Metabolism	Carbohydrate metabolism	Butanoate metabolism	ko00650	21	comp1148479_c0,comp65779_c0,comp65540_c0,comp57327_c0,comp63156_c0,comp592828_c0,comp392919_c0,comp52715_c0,comp61803_c1,comp65424_c0,comp53657_c0,comp63556_c0,comp441030_c0,comp741880_c0,comp58395_c0,comp570300_c0,comp59409_c0,comp65485_c0,comp61803_c0,comp65454_c1,comp66175_c0
Metabolism	Carbohydrate metabolism	Propanoate metabolism	ko00640	46	comp63164_c0,comp66980_c0,comp61868_c0,comp67607_c0,comp59955_c0,comp37684_c0,comp64046_c0,comp856761_c0,comp64811_c0,comp53399_c0,comp51752_c0,comp47073_c0,comp789476_c0,comp63556_c0,comp61316_c0,comp784317_c0,comp67114_c0,comp67277_c0,comp51512_c0,comp51752_c1,comp36084_c0,comp698216_c0,comp63869_c1,comp65535_c0,comp60288_c0,comp774044_c0,comp66225_c0,comp683406_c0,comp61948_c0,comp103871_c0,co…
Metabolism	Carbohydrate metabolism	Ascorbate and aldarate metabolism	ko00053	49	comp61948_c0,comp55119_c0,comp214992_c0,comp58591_c0,comp26415_c0,comp65454_c0,comp63205_c0,comp61191_c0,comp103871_c0,comp46081_c0,comp55992_c1,comp49659_c0,comp59432_c0,comp64479_c0,comp55632_c0,comp67019_c0,comp67191_c0,comp31544_c0,comp64228_c0,comp43069_c0,comp51660_c0,comp56675_c0,comp64240_c0,comp22613_c0,comp58836_c0,comp58497_c0,comp66980_c0,comp63704_c0,comp37684_c0,comp165448_c0,comp59…
Metabolism	Carbohydrate metabolism	Fructose and mannose metabolism	ko00051	61	comp581917_c0,comp585409_c0,comp56485_c0,comp60018_c0,comp69089_c0,comp49300_c0,comp62768_c0,comp215926_c0,comp68465_c0,comp55109_c0,comp64955_c0,comp60845_c0,comp64401_c0,comp64073_c0,comp34440_c0,comp65872_c0,comp39077_c0,comp52792_c0,comp61638_c0,comp66057_c0,comp58566_c0,comp64895_c0,comp56538_c0,comp41449_c0,comp61306_c0,comp41935_c0,comp67996_c0,comp65289_c0,comp40141_c1,comp3114_c0,comp656…
Metabolism	Carbohydrate metabolism	Pentose phosphate pathway	ko00030	62	comp46776_c0,comp51115_c0,comp59131_c0,comp56485_c1,comp59760_c0,comp59860_c0,comp58783_c0,comp49644_c0,comp67819_c0,comp63705_c0,comp56985_c1,comp264261_c0,comp280558_c0,comp61358_c0,comp62403_c0,comp56404_c2,comp69553_c0,comp60265_c0,comp48881_c0,comp65689_c1,comp64257_c0,comp3114_c0,comp69050_c0,comp62286_c0,comp67106_c1,comp66395_c0,comp54586_c2,comp34451_c0,comp56648_c0,comp61367_c0,comp5698…
Metabolism	Carbohydrate metabolism	Galactose metabolism	ko00052	69	comp60845_c0,comp1237228_c0,comp68921_c0,comp64401_c0,comp65045_c1,comp64781_c0,comp63667_c1,comp50200_c0,comp66734_c0,comp68802_c0,comp581917_c0,comp60122_c0,comp49300_c0,comp43486_c0,comp63404_c0,comp63584_c0,comp66817_c0,comp1143697_c0,comp62114_c0,comp61000_c0,comp61754_c0,comp66740_c0,comp443190_c0,comp65689_c1,comp1175951_c0,comp67803_c0,comp55379_c1,comp65361_c0,comp57679_c0,comp59939_c0,c…
Metabolism	Carbohydrate metabolism	Pentose and glucuronate interconversions	ko00040	69	comp43069_c0,comp58836_c0,comp22613_c0,comp64119_c0,comp64240_c0,comp57056_c0,comp59432_c0,comp67019_c0,comp391376_c0,comp61454_c0,comp61191_c0,comp61948_c0,comp103340_c0,comp58017_c0,comp557571_c0,comp57659_c0,comp58377_c0,comp50120_c0,comp59026_c0,comp747734_c0,comp51752_c0,comp53399_c0,comp59686_c0,comp57679_c0,comp66887_c0,comp55682_c0,comp38193_c0,comp64973_c2,comp56943_c1,comp972014_c0,comp…
Metabolism	Carbohydrate metabolism	Glyoxylate and dicarboxylate metabolism	ko00630	74	comp62980_c0,comp54820_c0,comp58292_c0,comp398329_c0,comp65541_c0,comp63556_c0,comp64905_c0,comp53106_c0,comp53566_c1,comp58108_c0,comp56631_c0,comp41786_c1,comp23369_c0,comp34970_c0,comp20268_c0,comp63647_c2,comp54905_c0,comp46677_c0,comp49165_c0,comp1317_c0,comp62096_c0,comp47042_c1,comp38052_c0,comp71146_c0,comp41786_c0,comp59136_c1,comp40069_c0,comp59664_c0,comp583713_c0,comp66132_c0,comp4423…
Metabolism	Carbohydrate metabolism	Citrate cycle (TCA cycle)	ko00020	76	comp52926_c0,comp49451_c0,comp658621_c0,comp865125_c0,comp53135_c0,comp1718981_c0,comp571972_c0,comp13748_c1,comp586090_c0,comp62502_c0,comp59161_c0,comp441030_c0,comp62573_c0,comp23345_c0,comp50865_c0,comp71146_c0,comp583713_c0,comp40069_c0,comp1317_c0,comp449468_c0,comp47042_c1,comp20268_c0,comp54623_c0,comp66067_c0,comp66045_c0,comp53566_c1,comp38946_c0,comp55931_c0,comp43159_c0,comp65541_c0,c…
Metabolism	Carbohydrate metabolism	Inositol phosphate metabolism	ko00562	81	comp53641_c0,comp683406_c0,comp60552_c0,comp66225_c0,comp65149_c0,comp916713_c0,comp33388_c0,comp56675_c0,comp59665_c0,comp51420_c0,comp61606_c0,comp10844_c0,comp67581_c0,comp68107_c0,comp63339_c0,comp63315_c1,comp61297_c0,comp65623_c0,comp44982_c0,comp62732_c1,comp65605_c0,comp29413_c0,comp57310_c0,comp51947_c1,comp62144_c0,comp56354_c0,comp570592_c0,comp67091_c0,comp61577_c0,comp56182_c1,comp22…
Metabolism	Carbohydrate metabolism	Pyruvate metabolism	ko00620	109	comp67063_c0,comp57382_c0,comp63556_c0,comp60179_c0,comp53889_c0,comp649074_c0,comp53566_c1,comp51752_c1,comp66045_c0,comp56487_c0,comp63018_c0,comp53452_c0,comp59955_c0,comp37684_c0,comp60961_c0,comp66980_c0,comp58292_c0,comp61868_c0,comp64046_c0,comp49300_c0,comp320495_c0,comp856761_c0,comp58589_c0,comp63023_c0,comp43159_c0,comp63469_c0,comp789476_c0,comp47073_c0,comp63278_c0,comp59161_c0,comp6…
Metabolism	Carbohydrate metabolism	Amino sugar and nucleotide sugar metabolism	ko00520	118	comp68465_c0,comp40176_c0,comp59620_c0,comp32156_c0,comp51852_c0,comp60018_c0,comp66451_c0,comp14082_c0,comp59026_c0,comp63199_c0,comp55395_c1,comp56538_c0,comp575208_c0,comp64895_c0,comp58828_c0,comp58377_c0,comp68344_c0,comp60788_c0,comp64351_c0,comp66336_c0,comp20241_c0,comp62002_c0,comp21125_c0,comp44131_c0,comp58707_c0,comp46927_c0,comp713311_c0,comp724096_c0,comp692735_c0,comp65759_c1,comp5…
Metabolism	Carbohydrate metabolism	Glycolysis / Gluconeogenesis	ko00010	146	comp61948_c0,comp568106_c0,comp51016_c0,comp56985_c0,comp56648_c0,comp13748_c0,comp65878_c0,comp48828_c0,comp56485_c1,comp52049_c0,comp36526_c0,comp37319_c0,comp67019_c0,comp67858_c0,comp56202_c0,comp43069_c0,comp47312_c0,comp58836_c0,comp22613_c0,comp414164_c0,comp264261_c0,comp55466_c0,comp215926_c0,comp50301_c0,comp61687_c0,comp60221_c0,comp621969_c0,comp53399_c0,comp65872_c0,comp51642_c0,comp…
Metabolism	Carbohydrate metabolism	Starch and sucrose metabolism	ko00500	184	comp53584_c0,comp1143697_c0,comp41449_c0,comp67814_c0,comp492763_c0,comp62639_c0,comp63404_c0,comp67738_c0,comp478737_c0,comp59423_c1,comp165448_c0,comp53100_c1,comp62015_c1,comp67546_c0,comp582146_c0,comp55178_c0,comp228995_c0,comp63488_c0,comp68802_c0,comp62942_c0,comp1105949_c0,comp67524_c0,comp503200_c0,comp40818_c0,comp62953_c0,comp1237228_c0,comp61447_c0,comp60845_c0,comp64955_c0,comp59086_…
Metabolism	Energy metabolism	Photosynthesis - antenna proteins	ko00196	15	comp48713_c0,comp51325_c0,comp61588_c0,comp48691_c0,comp61993_c0,comp61321_c0,comp59075_c1,comp42821_c0,comp52509_c0,comp50446_c0,comp63190_c0,comp31523_c0,comp60030_c0,comp62220_c0,comp61321_c1
Metabolism	Energy metabolism	Nitrogen metabolism	ko00910	22	comp23369_c0,comp41786_c1,comp56631_c0,comp59144_c0,comp62980_c0,comp66373_c3,comp57903_c0,comp49753_c0,comp65690_c0,comp52520_c0,comp39799_c0,comp63647_c2,comp54905_c0,comp437024_c0,comp626995_c0,comp64690_c0,comp60108_c0,comp41786_c0,comp56631_c1,comp63891_c0,comp682575_c0,comp58922_c0
Metabolism	Energy metabolism	Sulfur metabolism	ko00920	24	comp68693_c0,comp66520_c0,comp52909_c0,comp43755_c0,comp66708_c0,comp68547_c0,comp66972_c0,comp56244_c0,comp66547_c0,comp61348_c0,comp61464_c0,comp62176_c0,comp56982_c0,comp67693_c0,comp59297_c0,comp64355_c0,comp62684_c1,comp69001_c0,comp16397_c0,comp55376_c0,comp66592_c1,comp56774_c0,comp55512_c0,comp61898_c0
Metabolism	Energy metabolism	Carbon fixation pathways in prokaryotes	ko00720	37	comp50250_c0,comp57261_c0,comp64689_c1,comp57813_c0,comp44067_c0,comp56645_c0,comp66067_c0,comp53464_c0,comp53369_c0,comp64689_c0,comp51289_c0,comp59409_c0,comp68596_c0,comp658621_c0,comp52431_c0,comp571972_c0,comp62945_c1,comp48865_c0,comp441030_c0,comp58878_c1,comp856761_c0,comp65541_c0,comp47073_c0,comp63278_c0,comp1961_c0,comp61868_c0,comp63018_c2,comp52620_c0,comp62945_c0,comp58878_c2,comp93…
Metabolism	Energy metabolism	Photosynthesis	ko00195	44	comp57303_c0,comp59219_c0,comp55336_c0,comp23370_c0,comp325516_c0,comp68673_c1,comp61669_c0,comp68868_c0,comp63971_c0,comp62206_c0,comp50009_c0,comp42825_c0,comp24301_c0,comp58734_c0,comp31607_c0,comp55085_c1,comp42835_c0,comp65259_c0,comp53773_c0,comp57015_c1,comp50230_c0,comp8032_c0,comp52184_c2,comp58628_c0,comp57606_c0,comp58393_c0,comp54301_c0,comp57725_c0,comp56439_c0,comp55681_c1,comp69389…
Metabolism	Energy metabolism	Methane metabolism	ko00680	80	comp56645_c0,comp65689_c1,comp47378_c0,comp3114_c0,comp274076_c0,comp53540_c0,comp50006_c0,comp60265_c0,comp56375_c0,comp61143_c0,comp63874_c0,comp848749_c0,comp59136_c1,comp49644_c0,comp59664_c0,comp56985_c1,comp59131_c0,comp53677_c0,comp1035278_c0,comp68596_c0,comp60980_c1,comp854947_c0,comp42901_c0,comp581917_c0,comp69089_c0,comp47073_c0,comp63278_c0,comp65911_c0,comp856761_c0,comp52792_c0,com…
Metabolism	Energy metabolism	Carbon fixation in photosynthetic organisms	ko00710	88	comp64645_c1,comp747734_c0,comp11491_c0,comp56404_c0,comp215926_c0,comp57129_c0,comp39715_c0,comp63018_c2,comp47312_c1,comp61306_c0,comp53722_c1,comp217889_c0,comp63388_c0,comp40742_c0,comp61241_c0,comp61638_c0,comp51642_c0,comp42816_c1,comp64689_c1,comp50250_c0,comp57270_c0,comp56648_c0,comp55846_c0,comp62641_c0,comp56985_c0,comp23361_c0,comp48881_c0,comp51224_c0,comp42810_c0,comp51691_c0,comp26…
Metabolism	Energy metabolism	Oxidative phosphorylation	ko00190	194	comp62430_c1,comp505362_c0,comp61903_c1,comp23374_c0,comp839468_c0,comp54374_c0,comp301235_c0,comp55283_c0,comp52767_c0,comp33755_c0,comp888471_c0,comp57015_c1,comp437155_c0,comp732413_c0,comp61953_c0,comp60571_c0,comp61038_c0,comp63961_c0,comp67866_c1,comp52888_c0,comp388892_c0,comp452252_c0,comp1139232_c0,comp410250_c0,comp46743_c0,comp567575_c0,comp42889_c0,comp41218_c0,comp56689_c0,comp32415_…
Metabolism	Glycan biosynthesis and metabolism	Peptidoglycan biosynthesis	ko00550	2	comp61419_c0,comp68678_c0
Metabolism	Glycan biosynthesis and metabolism	Lipopolysaccharide biosynthesis	ko00540	6	comp69196_c1,comp44572_c0,comp67859_c0,comp46704_c1,comp60952_c0,comp62698_c0
Metabolism	Glycan biosynthesis and metabolism	Other types of O-glycan biosynthesis	ko00514	7	comp66482_c1,comp61984_c0,comp36238_c0,comp65731_c0,comp37675_c0,comp65731_c1,comp38174_c0
Metabolism	Glycan biosynthesis and metabolism	Glycosphingolipid biosynthesis - ganglio series	ko00604	8	comp68084_c1,comp1175951_c0,comp65045_c1,comp294690_c0,comp59195_c0,comp599707_c0,comp68363_c0,comp43486_c0
Metabolism	Glycan biosynthesis and metabolism	Glycosaminoglycan degradation	ko00531	11	comp43486_c0,comp599707_c0,comp68363_c0,comp59195_c0,comp67303_c0,comp294690_c0,comp65045_c1,comp60055_c0,comp69241_c0,comp1175951_c0,comp68084_c1
Metabolism	Glycan biosynthesis and metabolism	Glycosphingolipid biosynthesis - globo series	ko00603	11	comp68084_c1,comp51900_c0,comp67288_c0,comp294690_c0,comp2894_c0,comp64781_c0,comp48533_c0,comp66740_c0,comp68363_c0,comp59195_c0,comp599707_c0
Metabolism	Glycan biosynthesis and metabolism	Other glycan degradation	ko00511	20	comp59195_c0,comp59293_c2,comp61456_c1,comp294690_c0,comp65045_c1,comp66883_c0,comp67803_c0,comp64088_c1,comp57634_c0,comp1175951_c0,comp68084_c1,comp66724_c0,comp67255_c0,comp43486_c0,comp61456_c0,comp599707_c0,comp68363_c0,comp68627_c0,comp62847_c1,comp55352_c0
Metabolism	Glycan biosynthesis and metabolism	Glycosylphosphatidylinositol(GPI)-anchor biosynthesis	ko00563	23	comp67355_c0,comp65699_c0,comp44254_c0,comp52743_c0,comp62814_c0,comp62404_c0,comp67959_c0,comp61371_c0,comp68386_c0,comp68014_c1,comp64585_c0,comp68645_c0,comp66886_c0,comp63953_c0,comp597799_c0,comp1261153_c0,comp65108_c0,comp67595_c1,comp68455_c0,comp68443_c0,comp69286_c0,comp68014_c0,comp66562_c0
Metabolism	Glycan biosynthesis and metabolism	Various types of N-glycan biosynthesis	ko00513	26	comp56136_c0,comp1557_c1,comp50205_c0,comp62241_c0,comp64837_c1,comp68727_c0,comp63988_c0,comp53930_c0,comp58488_c0,comp66608_c0,comp67271_c0,comp67566_c0,comp65825_c0,comp62666_c0,comp61206_c0,comp68881_c0,comp67013_c1,comp57901_c0,comp54790_c2,comp68150_c0,comp47937_c0,comp42445_c0,comp31076_c0,comp33953_c0,comp68532_c0,comp62509_c0
Metabolism	Glycan biosynthesis and metabolism	N-Glycan biosynthesis	ko00510	44	comp57901_c0,comp67013_c1,comp55650_c0,comp62509_c0,comp31076_c0,comp42445_c0,comp30133_c0,comp597799_c0,comp47937_c0,comp69244_c0,comp60347_c0,comp58488_c0,comp52743_c0,comp65642_c0,comp69267_c0,comp68727_c0,comp52621_c0,comp1557_c1,comp62666_c0,comp58826_c0,comp67566_c0,comp67271_c0,comp54790_c2,comp60591_c0,comp63833_c2,comp59020_c0,comp66809_c0,comp857008_c0,comp55509_c0,comp59604_c1,comp3395…
Metabolism	Lipid metabolism	Steroid hormone biosynthesis	ko00140	4	comp693547_c0,comp745868_c0,comp51336_c0,comp64995_c0
Metabolism	Lipid metabolism	Synthesis and degradation of ketone bodies	ko00072	5	comp65454_c1,comp59409_c0,comp63156_c0,comp63556_c0,comp65424_c0
Metabolism	Lipid metabolism	Arachidonic acid metabolism	ko00590	17	comp64484_c0,comp5202_c0,comp15117_c0,comp60245_c0,comp256581_c0,comp58829_c0,comp61869_c0,comp1417936_c0,comp63793_c0,comp224624_c0,comp53800_c0,comp66821_c0,comp210833_c0,comp65556_c0,comp56240_c0,comp57731_c0,comp61992_c0
Metabolism	Lipid metabolism	Linoleic acid metabolism	ko00591	24	comp68168_c0,comp61869_c0,comp258263_c0,comp65963_c1,comp51841_c0,comp32484_c0,comp63311_c0,comp52846_c0,comp392919_c0,comp55213_c0,comp869559_c0,comp67132_c0,comp592828_c0,comp66657_c1,comp21088_c0,comp65556_c0,comp51290_c0,comp61395_c0,comp745868_c0,comp67789_c0,comp66657_c0,comp58888_c0,comp693547_c0,comp61395_c1
Metabolism	Lipid metabolism	Fatty acid elongation	ko00062	25	comp65307_c1,comp66389_c1,comp60804_c0,comp45538_c0,comp60804_c1,comp46657_c0,comp62734_c0,comp6648_c0,comp318955_c0,comp1192_c0,comp217810_c0,comp51336_c0,comp65307_c0,comp67617_c0,comp55015_c0,comp68589_c0,comp67038_c0,comp46657_c1,comp55699_c0,comp882880_c0,comp67562_c0,comp66469_c0,comp22397_c0,comp1099_c0,comp47148_c0
Metabolism	Lipid metabolism	Ether lipid metabolism	ko00565	26	comp35297_c0,comp59665_c0,comp65556_c0,comp50864_c0,comp34754_c0,comp69051_c0,comp55560_c0,comp69006_c0,comp56182_c1,comp290880_c0,comp64064_c0,comp64441_c0,comp63157_c0,comp688310_c0,comp65578_c0,comp64282_c0,comp61869_c0,comp64362_c0,comp63964_c1,comp62247_c0,comp67664_c0,comp58725_c0,comp65884_c0,comp56182_c0,comp65149_c0,comp55882_c0
Metabolism	Lipid metabolism	Sphingolipid metabolism	ko00600	27	comp51930_c0,comp66740_c0,comp59188_c1,comp59960_c0,comp60238_c0,comp65045_c1,comp64781_c0,comp65606_c0,comp67803_c0,comp534063_c0,comp1175951_c0,comp43486_c0,comp53287_c0,comp628194_c0,comp617489_c0,comp48533_c0,comp66885_c0,comp51088_c0,comp51900_c0,comp49748_c0,comp67288_c0,comp51088_c1,comp688310_c0,comp52273_c0,comp68385_c0,comp54847_c0,comp58868_c0
Metabolism	Lipid metabolism	Cutin, suberine and wax biosynthesis	ko00073	31	comp62977_c0,comp58339_c0,comp391964_c0,comp812222_c0,comp61484_c0,comp573406_c0,comp62209_c0,comp503620_c0,comp62331_c0,comp31908_c0,comp242008_c0,comp40564_c0,comp53723_c0,comp253996_c0,comp53755_c0,comp51964_c0,comp566_c0,comp41312_c0,comp54456_c0,comp61463_c0,comp56890_c0,comp655699_c0,comp67235_c0,comp13645_c0,comp64825_c0,comp63450_c0,comp64253_c0,comp972453_c0,comp53755_c1,comp62082_c0,com…
Metabolism	Lipid metabolism	Fatty acid biosynthesis	ko00061	33	comp63063_c0,comp260896_c0,comp44139_c0,comp58880_c0,comp57074_c0,comp949873_c0,comp63869_c1,comp61608_c0,comp64046_c0,comp55884_c0,comp61674_c0,comp52398_c0,comp1168934_c0,comp61868_c0,comp68110_c0,comp840094_c0,comp65035_c0,comp50177_c0,comp42488_c0,comp66066_c2,comp57683_c0,comp42140_c0,comp55903_c0,comp7287_c0,comp407397_c0,comp1184915_c0,comp66846_c2,comp61894_c0,comp493116_c0,comp57813_c0,c…
Metabolism	Lipid metabolism	Steroid biosynthesis	ko00100	39	comp69101_c1,comp65556_c0,comp48395_c0,comp54846_c0,comp59085_c0,comp59069_c0,comp31298_c0,comp62835_c0,comp49768_c0,comp60605_c0,comp60852_c0,comp725195_c0,comp64999_c0,comp61239_c0,comp614923_c0,comp68138_c0,comp61628_c0,comp65589_c0,comp50283_c0,comp46863_c0,comp54725_c0,comp58459_c0,comp54558_c0,comp42890_c0,comp62570_c1,comp66703_c0,comp63376_c2,comp12016_c0,comp60408_c0,comp46880_c0,comp658…
Metabolism	Lipid metabolism	alpha-Linolenic acid metabolism	ko00592	41	comp23380_c0,comp68548_c1,comp61192_c1,comp55213_c0,comp52846_c0,comp32484_c0,comp67877_c2,comp58802_c0,comp52906_c0,comp216556_c0,comp7179_c0,comp61192_c0,comp884183_c0,comp64546_c0,comp3125_c0,comp58915_c0,comp61705_c0,comp59616_c0,comp65556_c0,comp27633_c0,comp21088_c0,comp63311_c0,comp49827_c0,comp51841_c0,comp258263_c0,comp61869_c0,comp439623_c0,comp68168_c0,comp63182_c0,comp41134_c0,comp601…
Metabolism	Lipid metabolism	Biosynthesis of unsaturated fatty acids	ko01040	48	comp38187_c0,comp56899_c1,comp61608_c0,comp56899_c0,comp4415_c0,comp57074_c0,comp2846_c0,comp260896_c0,comp62734_c0,comp53962_c0,comp62621_c0,comp840094_c0,comp53962_c1,comp59902_c0,comp39177_c0,comp54595_c1,comp3125_c0,comp55903_c0,comp42140_c0,comp58233_c0,comp27633_c0,comp58915_c0,comp47148_c0,comp884183_c0,comp49613_c0,comp64546_c0,comp57683_c0,comp7179_c0,comp35590_c0,comp42488_c0,comp55699_…
Metabolism	Lipid metabolism	Fatty acid degradation	ko00071	62	comp53399_c0,comp51752_c0,comp62621_c0,comp60136_c0,comp789476_c0,comp61012_c0,comp61581_c0,comp37684_c0,comp59955_c0,comp57481_c0,comp66980_c0,comp51752_c1,comp51512_c0,comp68964_c1,comp67277_c0,comp61076_c0,comp56454_c0,comp68051_c0,comp679234_c0,comp63556_c0,comp2846_c0,comp63714_c0,comp59231_c0,comp682676_c0,comp103871_c0,comp55937_c0,comp52906_c0,comp65454_c0,comp63368_c0,comp730665_c0,comp5…
Metabolism	Lipid metabolism	Glycerolipid metabolism	ko00561	68	comp51752_c0,comp53399_c0,comp621969_c0,comp60402_c0,comp60381_c0,comp67288_c0,comp51512_c0,comp243828_c0,comp58017_c0,comp13936_c0,comp61948_c0,comp58261_c0,comp193925_c0,comp67019_c0,comp51900_c0,comp49598_c0,comp59432_c0,comp22613_c0,comp58836_c0,comp64240_c0,comp48533_c0,comp43069_c0,comp59955_c0,comp37684_c0,comp50363_c0,comp66980_c0,comp68786_c0,comp59731_c0,comp49300_c0,comp332006_c0,comp6…
Metabolism	Lipid metabolism	Glycerophospholipid metabolism	ko00564	78	comp65396_c0,comp50864_c0,comp60259_c0,comp54921_c0,comp55818_c0,comp64064_c0,comp63157_c0,comp65578_c0,comp60381_c0,comp61776_c0,comp64801_c0,comp61869_c0,comp67664_c0,comp56182_c0,comp65884_c0,comp56724_c0,comp852020_c0,comp35297_c0,comp69006_c0,comp290880_c0,comp49598_c0,comp54237_c0,comp58261_c0,comp63964_c1,comp62247_c0,comp58725_c0,comp43461_c1,comp55882_c0,comp55585_c0,comp60853_c0,comp604…
Metabolism	Metabolism of cofactors and vitamins	Lipoic acid metabolism	ko00785	4	comp59716_c0,comp56546_c0,comp66554_c0,comp47988_c0
Metabolism	Metabolism of cofactors and vitamins	Riboflavin metabolism	ko00740	7	comp39390_c0,comp55297_c0,comp68827_c0,comp60556_c0,comp48256_c0,comp47120_c0,comp64996_c0
Metabolism	Metabolism of cofactors and vitamins	Vitamin B6 metabolism	ko00750	8	comp61583_c0,comp51896_c0,comp67026_c0,comp60524_c1,comp63443_c0,comp63552_c0,comp61750_c0,comp67029_c0
Metabolism	Metabolism of cofactors and vitamins	Folate biosynthesis	ko00790	14	comp64440_c0,comp64762_c2,comp55609_c0,comp67473_c1,comp58924_c0,comp60548_c0,comp61400_c0,comp64780_c0,comp68966_c0,comp67492_c0,comp55461_c0,comp64062_c0,comp62882_c0,comp55567_c0
Metabolism	Metabolism of cofactors and vitamins	Thiamine metabolism	ko00730	14	comp64369_c0,comp11332_c0,comp13604_c0,comp64710_c1,comp31323_c0,comp57964_c0,comp66589_c0,comp65058_c0,comp62976_c0,comp39210_c0,comp47167_c0,comp54514_c1,comp18001_c0,comp63289_c0
Metabolism	Metabolism of cofactors and vitamins	Nicotinate and nicotinamide metabolism	ko00760	15	comp68183_c0,comp63880_c0,comp56185_c0,comp65004_c0,comp63792_c0,comp68820_c0,comp57141_c0,comp629824_c0,comp53853_c0,comp68373_c0,comp63021_c0,comp64928_c0,comp34083_c0,comp51651_c0,comp64302_c0
Metabolism	Metabolism of cofactors and vitamins	One carbon pool by folate	ko00670	18	comp67184_c0,comp62882_c0,comp59136_c1,comp62945_c1,comp58446_c0,comp64912_c0,comp62288_c0,comp67473_c1,comp51289_c0,comp63662_c0,comp61698_c1,comp52620_c0,comp62945_c0,comp60156_c0,comp67568_c0,comp48525_c0,comp63313_c0,comp58107_c0
Metabolism	Metabolism of cofactors and vitamins	Biotin metabolism	ko00780	19	comp63063_c0,comp260896_c0,comp42488_c0,comp44139_c0,comp57683_c0,comp58880_c0,comp42140_c0,comp59079_c1,comp7287_c0,comp53708_c0,comp407397_c0,comp55884_c0,comp61894_c0,comp66995_c0,comp57604_c0,comp840094_c0,comp65035_c0,comp19839_c0,comp50498_c0
Metabolism	Metabolism of cofactors and vitamins	Retinol metabolism	ko00830	21	comp46540_c0,comp8294_c0,comp43290_c0,comp68964_c1,comp414164_c0,comp56454_c0,comp61076_c0,comp745868_c0,comp33023_c0,comp693547_c0,comp64850_c0,comp62271_c0,comp767581_c0,comp55937_c0,comp274076_c0,comp68964_c2,comp568106_c0,comp179502_c0,comp56375_c0,comp61143_c0,comp57481_c0
Metabolism	Metabolism of cofactors and vitamins	Pantothenate and CoA biosynthesis	ko00770	29	comp65028_c0,comp55098_c1,comp14922_c0,comp65540_c0,comp61019_c0,comp52240_c0,comp57783_c0,comp56853_c0,comp57483_c0,comp61151_c0,comp68105_c0,comp60752_c1,comp65821_c0,comp69068_c0,comp54960_c0,comp67439_c0,comp219175_c0,comp55098_c0,comp28685_c0,comp39560_c0,comp62178_c0,comp67995_c0,comp54629_c0,comp69107_c0,comp59554_c0,comp66375_c1,comp66175_c0,comp65485_c0,comp60752_c0
Metabolism	Metabolism of cofactors and vitamins	Ubiquinone and other terpenoid-quinone biosynthesis	ko00130	37	comp68262_c0,comp62924_c0,comp52883_c0,comp62078_c0,comp69315_c0,comp64164_c0,comp3068_c0,comp63724_c0,comp58309_c0,comp44443_c0,comp17731_c0,comp66692_c0,comp61214_c0,comp241019_c0,comp56858_c0,comp65408_c1,comp64553_c0,comp387511_c0,comp63618_c0,comp66014_c0,comp63866_c0,comp53537_c0,comp578052_c0,comp60811_c0,comp55299_c0,comp1107524_c0,comp58094_c0,comp63325_c0,comp68559_c0,comp53158_c1,comp6…
Metabolism	Metabolism of cofactors and vitamins	Porphyrin and chlorophyll metabolism	ko00860	44	comp67077_c0,comp57132_c0,comp62683_c0,comp349707_c0,comp61853_c0,comp64478_c2,comp432572_c0,comp65036_c0,comp228836_c0,comp66979_c0,comp62211_c0,comp23412_c0,comp64079_c0,comp68622_c0,comp42713_c0,comp52259_c0,comp63298_c0,comp64668_c0,comp66342_c0,comp65526_c0,comp435747_c0,comp59275_c0,comp54713_c0,comp58439_c0,comp64709_c0,comp63530_c0,comp59636_c0,comp631726_c0,comp61080_c0,comp62781_c0,comp…
Metabolism	Metabolism of other amino acids	D-Glutamine and D-glutamate metabolism	ko00471	2	comp58922_c0,comp682575_c0
Metabolism	Metabolism of other amino acids	Phosphonate and phosphinate metabolism	ko00440	6	comp43461_c0,comp63157_c0,comp54237_c0,comp43461_c1,comp23516_c0,comp168402_c0
Metabolism	Metabolism of other amino acids	Taurine and hypotaurine metabolism	ko00430	14	comp61803_c0,comp63895_c0,comp570300_c0,comp61803_c1,comp33834_c0,comp698216_c0,comp56164_c0,comp64273_c0,comp856761_c0,comp60245_c0,comp437024_c0,comp57327_c0,comp65779_c0,comp53657_c0
Metabolism	Metabolism of other amino acids	Selenocompound metabolism	ko00450	18	comp62005_c1,comp60368_c0,comp68547_c0,comp54291_c0,comp57618_c0,comp67547_c0,comp63289_c0,comp48834_c0,comp56176_c0,comp55512_c0,comp333775_c0,comp502570_c0,comp66457_c1,comp55376_c0,comp62005_c0,comp66600_c0,comp729320_c0,comp56198_c0
Metabolism	Metabolism of other amino acids	Cyanoamino acid metabolism	ko00460	45	comp33089_c0,comp61835_c0,comp67668_c0,comp33089_c1,comp57243_c1,comp66914_c0,comp53584_c0,comp433652_c0,comp369420_c0,comp64901_c0,comp492763_c0,comp63313_c0,comp59539_c0,comp62942_c0,comp24218_c0,comp58107_c0,comp503200_c0,comp61447_c0,comp700670_c0,comp67546_c0,comp19139_c0,comp582146_c0,comp62015_c1,comp60245_c0,comp228995_c0,comp66654_c2,comp422481_c0,comp58446_c0,comp57924_c0,comp56749_c0,c…
Metabolism	Metabolism of other amino acids	beta-Alanine metabolism	ko00410	49	comp67019_c0,comp1023662_c0,comp61873_c0,comp59432_c0,comp55632_c0,comp64240_c0,comp44229_c1,comp58836_c0,comp916713_c0,comp22613_c0,comp570300_c0,comp43069_c0,comp66225_c0,comp65779_c0,comp774044_c0,comp683406_c0,comp58325_c0,comp61948_c0,comp103871_c0,comp56853_c0,comp65454_c0,comp61803_c1,comp53657_c0,comp61316_c0,comp67114_c0,comp51512_c0,comp67277_c0,comp51752_c1,comp65535_c0,comp60288_c0,co…
Metabolism	Metabolism of other amino acids	Glutathione metabolism	ko00480	97	comp63720_c1,comp68254_c0,comp60834_c0,comp46776_c0,comp63705_c0,comp53800_c0,comp54424_c0,comp55992_c1,comp64173_c0,comp58878_c1,comp1593921_c0,comp61992_c0,comp53464_c0,comp56240_c0,comp57102_c0,comp214992_c0,comp54586_c2,comp48722_c0,comp58312_c0,comp45568_c0,comp61831_c0,comp52551_c1,comp177287_c0,comp66952_c0,comp38263_c0,comp67419_c0,comp703713_c0,comp63780_c0,comp34742_c0,comp63704_c0,comp…
Metabolism	Metabolism of terpenoids and polyketides	Biosynthesis of siderophore group nonribosomal peptides	ko01053	1	comp69189_c0
Metabolism	Metabolism of terpenoids and polyketides	Nonribosomal peptide structures	ko01054	1	comp14787_c0
Metabolism	Metabolism of terpenoids and polyketides	Polyketide sugar unit biosynthesis	ko00523	1	comp62002_c0
Metabolism	Metabolism of terpenoids and polyketides	Geraniol degradation	ko00281	2	comp65454_c1,comp65424_c0
Metabolism	Metabolism of terpenoids and polyketides	Monoterpenoid biosynthesis	ko00902	3	comp6579_c0,comp65676_c0,comp69290_c0
Metabolism	Metabolism of terpenoids and polyketides	Tetracycline biosynthesis	ko00253	3	comp61868_c0,comp57813_c0,comp63869_c1
Metabolism	Metabolism of terpenoids and polyketides	Biosynthesis of ansamycins	ko01051	7	comp31040_c0,comp56404_c0,comp48881_c0,comp56404_c1,comp69050_c0,comp217889_c0,comp56404_c2
Metabolism	Metabolism of terpenoids and polyketides	Brassinosteroid biosynthesis	ko00905	9	comp54107_c0,comp65201_c0,comp55838_c0,comp569694_c0,comp47257_c1,comp46748_c0,comp67023_c1,comp63455_c0,comp62795_c0
Metabolism	Metabolism of terpenoids and polyketides	Diterpenoid biosynthesis	ko00904	15	comp35103_c0,comp53364_c1,comp55837_c0,comp48400_c0,comp54838_c1,comp581547_c0,comp396932_c0,comp63348_c0,comp67176_c0,comp53364_c0,comp59525_c0,comp174931_c0,comp69252_c0,comp60274_c0,comp45549_c0
Metabolism	Metabolism of terpenoids and polyketides	Zeatin biosynthesis	ko00908	22	comp54802_c0,comp63738_c0,comp43353_c0,comp61238_c1,comp64394_c1,comp56310_c0,comp49097_c0,comp64394_c0,comp59211_c0,comp433657_c0,comp34771_c0,comp34462_c0,comp63305_c0,comp66443_c0,comp46559_c0,comp67788_c0,comp58662_c0,comp51120_c0,comp68981_c0,comp64394_c2,comp50156_c0,comp67052_c0
Metabolism	Metabolism of terpenoids and polyketides	Limonene and pinene degradation	ko00903	25	comp59955_c0,comp37684_c0,comp66980_c0,comp61948_c0,comp51752_c0,comp53399_c0,comp103871_c0,comp789476_c0,comp35666_c0,comp123854_c0,comp65454_c0,comp400765_c0,comp67019_c0,comp56592_c0,comp55632_c0,comp59432_c0,comp22613_c0,comp51752_c1,comp58836_c0,comp64240_c0,comp492591_c0,comp61773_c0,comp596217_c0,comp846136_c0,comp43069_c0
Metabolism	Metabolism of terpenoids and polyketides	Carotenoid biosynthesis	ko00906	27	comp40262_c1,comp59477_c0,comp54985_c0,comp58150_c0,comp65438_c0,comp63998_c0,comp55301_c0,comp63715_c0,comp65928_c0,comp40262_c0,comp61473_c0,comp63016_c1,comp67606_c0,comp44801_c0,comp66983_c0,comp67821_c0,comp66373_c2,comp64651_c1,comp49508_c0,comp64533_c2,comp53421_c1,comp63025_c0,comp48411_c0,comp50401_c0,comp48411_c1,comp59380_c0,comp57581_c0
Metabolism	Metabolism of terpenoids and polyketides	Sesquiterpenoid and triterpenoid biosynthesis	ko00909	28	comp51945_c1,comp35066_c0,comp54558_c0,comp383973_c0,comp60408_c0,comp559434_c0,comp35051_c0,comp59085_c0,comp1354_c1,comp32131_c0,comp60605_c0,comp525376_c0,comp54558_c1,comp489865_c0,comp725195_c0,comp62922_c0,comp27657_c0,comp63938_c0,comp49621_c0,comp64999_c0,comp607020_c0,comp51945_c0,comp236224_c0,comp141906_c0,comp54748_c1,comp1354_c0,comp59085_c1,comp327125_c0
Metabolism	Metabolism of terpenoids and polyketides	Terpenoid backbone biosynthesis	ko00900	54	comp56636_c0,comp31616_c0,comp67369_c0,comp48601_c0,comp61221_c0,comp54748_c1,comp31323_c0,comp64710_c1,comp64339_c0,comp62851_c0,comp65058_c0,comp67669_c0,comp32693_c0,comp57906_c1,comp56974_c1,comp59409_c0,comp64946_c0,comp58654_c0,comp14291_c0,comp57522_c0,comp64834_c0,comp48251_c1,comp55257_c0,comp66913_c0,comp52645_c0,comp49023_c0,comp59249_c0,comp53282_c0,comp49567_c0,comp60341_c0,comp49892…
Metabolism	Nucleotide metabolism	Pyrimidine metabolism	ko00240	125	comp66356_c0,comp26201_c0,comp523260_c0,comp57102_c0,comp66457_c1,comp65357_c1,comp46702_c0,comp42919_c0,comp1141012_c0,comp61876_c0,comp518288_c0,comp66658_c0,comp55874_c0,comp65423_c0,comp50307_c0,comp406935_c0,comp59310_c0,comp502031_c0,comp64945_c0,comp55502_c0,comp48416_c0,comp226792_c0,comp62882_c0,comp55940_c0,comp67312_c1,comp63335_c0,comp58583_c0,comp11987_c0,comp54291_c0,comp67473_c1,co…
Metabolism	Nucleotide metabolism	Purine metabolism	ko00230	155	comp59624_c0,comp48553_c0,comp57797_c0,comp64522_c0,comp60268_c1,comp52100_c0,comp66402_c0,comp42126_c0,comp14082_c0,comp60722_c0,comp65523_c2,comp1108570_c0,comp62976_c0,comp60433_c0,comp62842_c0,comp63021_c0,comp66454_c0,comp52196_c0,comp752964_c0,comp278092_c0,comp63335_c0,comp63662_c0,comp11987_c0,comp226792_c0,comp48416_c0,comp23544_c0,comp55940_c0,comp518288_c0,comp61876_c0,comp64945_c0,com…
Metabolism	Overview	Degradation of aromatic compounds	ko01220	21	comp55937_c0,comp621969_c0,comp32265_c0,comp57523_c0,comp46496_c0,comp13936_c0,comp61143_c0,comp57481_c0,comp56375_c0,comp274076_c0,comp568106_c0,comp68964_c2,comp56454_c0,comp61076_c0,comp414164_c0,comp43290_c0,comp68964_c1,comp33023_c0,comp46540_c0,comp8294_c0,comp63818_c0
Metabolism	Overview	2-Oxocarboxylic acid metabolism	ko01210	76	comp59614_c1,comp62701_c0,comp63924_c0,comp59614_c0,comp61488_c0,comp54629_c0,comp67515_c1,comp615541_c0,comp66146_c0,comp40012_c1,comp68105_c0,comp1961_c0,comp219175_c0,comp63767_c0,comp66988_c1,comp65540_c0,comp47223_c0,comp66988_c0,comp62315_c0,comp67256_c1,comp53862_c0,comp53464_c0,comp66320_c0,comp434539_c0,comp52431_c0,comp47026_c1,comp47700_c1,comp51408_c0,comp14440_c0,comp65470_c0,comp582…
Metabolism	Overview	Fatty acid metabolism	ko01212	86	comp67617_c0,comp60136_c0,comp62621_c0,comp61581_c0,comp62734_c0,comp65035_c0,comp50177_c0,comp53962_c0,comp54595_c1,comp39177_c0,comp61674_c0,comp68051_c0,comp949873_c0,comp61608_c0,comp63869_c1,comp67277_c0,comp63063_c0,comp2846_c0,comp4415_c0,comp58880_c0,comp44139_c0,comp53962_c2,comp52906_c0,comp65521_c0,comp64116_c0,comp54595_c0,comp63368_c0,comp60582_c0,comp59231_c0,comp51336_c0,comp58308_…
Metabolism	Overview	Biosynthesis of amino acids	ko01230	258	comp65485_c0,comp47971_c0,comp61718_c0,comp58566_c0,comp58744_c1,comp57783_c0,comp320495_c0,comp33388_c0,comp66175_c0,comp60980_c1,comp34419_c0,comp1035278_c0,comp658621_c0,comp62403_c0,comp1718981_c0,comp63491_c0,comp59136_c1,comp59760_c0,comp47026_c0,comp294530_c0,comp67515_c0,comp63874_c0,comp65228_c0,comp67535_c0,comp60265_c0,comp23369_c0,comp54623_c0,comp53540_c0,comp50144_c0,comp59614_c1,co…
Metabolism	Overview	Carbon metabolism	ko01200	274	comp65872_c0,comp63018_c2,comp32439_c0,comp215926_c0,comp50301_c0,comp703713_c0,comp47312_c1,comp698216_c0,comp61488_c0,comp51642_c0,comp65758_c0,comp64895_c0,comp60402_c0,comp56648_c0,comp56985_c0,comp64689_c1,comp54586_c2,comp66395_c0,comp61898_c0,comp59409_c0,comp58446_c0,comp434539_c0,comp414164_c0,comp264261_c0,comp64689_c0,comp48738_c0,comp56485_c1,comp48828_c0,comp63705_c0,comp67858_c0,com…
Metabolism	Xenobiotics biodegradation and metabolism	1,1,1-Trichloro-2,2-bis(4-chlorophenyl)ethane (DDT) degradation	ko00351	1	comp61958_c0
Metabolism	Xenobiotics biodegradation and metabolism	Fluorobenzoate degradation	ko00364	2	comp64243_c0,comp407893_c0
Metabolism	Xenobiotics biodegradation and metabolism	Toluene degradation	ko00623	2	comp64243_c0,comp407893_c0
Metabolism	Xenobiotics biodegradation and metabolism	Chlorocyclohexane and chlorobenzene degradation	ko00361	3	comp64243_c0,comp61958_c0,comp407893_c0
Metabolism	Xenobiotics biodegradation and metabolism	Caprolactam degradation	ko00930	4	comp46496_c0,comp13936_c0,comp621969_c0,comp32265_c0
Metabolism	Xenobiotics biodegradation and metabolism	Styrene degradation	ko00643	6	comp612463_c0,comp58921_c0,comp62036_c0,comp685098_c0,comp56616_c0,comp827942_c0
Metabolism	Xenobiotics biodegradation and metabolism	Benzoate degradation	ko00362	8	comp2846_c0,comp52715_c0,comp884183_c0,comp63556_c0,comp23380_c0,comp52906_c0,comp59409_c0,comp3125_c0
Metabolism	Xenobiotics biodegradation and metabolism	Aminobenzoate degradation	ko00627	10	comp123854_c0,comp35666_c0,comp846136_c0,comp596217_c0,comp492591_c0,comp61773_c0,comp61400_c0,comp56592_c0,comp400765_c0,comp61068_c0
Metabolism	Xenobiotics biodegradation and metabolism	Bisphenol degradation	ko00363	10	comp492591_c0,comp61773_c0,comp596217_c0,comp123854_c0,comp35666_c0,comp846136_c0,comp592828_c0,comp56592_c0,comp400765_c0,comp392919_c0
Metabolism	Xenobiotics biodegradation and metabolism	Polycyclic aromatic hydrocarbon degradation	ko00624	11	comp35666_c0,comp123854_c0,comp846136_c0,comp596217_c0,comp61773_c0,comp492591_c0,comp61958_c0,comp64798_c0,comp42604_c0,comp56592_c0,comp400765_c0
Metabolism	Xenobiotics biodegradation and metabolism	Naphthalene degradation	ko00626	15	comp274076_c0,comp568106_c0,comp68964_c2,comp56375_c0,comp57481_c0,comp61143_c0,comp46540_c0,comp8294_c0,comp68964_c1,comp55937_c0,comp43290_c0,comp61076_c0,comp56454_c0,comp414164_c0,comp33023_c0
Metabolism	Xenobiotics biodegradation and metabolism	Drug metabolism - other enzymes	ko00983	24	comp46835_c0,comp52448_c0,comp66837_c1,comp63635_c0,comp60197_c1,comp65159_c0,comp38755_c0,comp300075_c0,comp38755_c1,comp364292_c0,comp65028_c0,comp66454_c0,comp207858_c0,comp62920_c0,comp514808_c0,comp54088_c0,comp60302_c0,comp60425_c0,comp56853_c0,comp69217_c0,comp65787_c0,comp3381_c0,comp53766_c0,comp69068_c0
Metabolism	Xenobiotics biodegradation and metabolism	Chloroalkane and chloroalkene degradation	ko00625	35	comp61076_c0,comp56454_c0,comp68964_c1,comp51752_c1,comp32439_c0,comp66980_c0,comp59955_c0,comp57481_c0,comp37684_c0,comp789476_c0,comp51752_c0,comp53399_c0,comp59432_c0,comp55632_c0,comp67019_c0,comp46540_c0,comp8294_c0,comp43069_c0,comp414164_c0,comp43290_c0,comp22613_c0,comp58836_c0,comp33023_c0,comp64240_c0,comp274076_c0,comp61948_c0,comp68964_c2,comp568106_c0,comp592828_c0,comp61143_c0,comp5…
Metabolism	Xenobiotics biodegradation and metabolism	Metabolism of xenobiotics by cytochrome P450	ko00980	60	comp52551_c1,comp41372_c0,comp63172_c1,comp34742_c1,comp61831_c0,comp49920_c0,comp61076_c0,comp66952_c0,comp56454_c0,comp245069_c0,comp68964_c1,comp725244_c0,comp27646_c0,comp45775_c0,comp49011_c1,comp56497_c0,comp57481_c0,comp34742_c0,comp61037_c0,comp56497_c1,comp59229_c0,comp61301_c0,comp72595_c0,comp56864_c0,comp13435_c0,comp56427_c0,comp60800_c0,comp48731_c0,comp44031_c0,comp54424_c0,comp641…
Metabolism	Xenobiotics biodegradation and metabolism	Drug metabolism - cytochrome P450	ko00982	62	comp48722_c0,comp55937_c0,comp56864_c1,comp7326_c0,comp56497_c2,comp45568_c0,comp62943_c0,comp61143_c0,comp56375_c0,comp274076_c0,comp47378_c0,comp55397_c0,comp59329_c0,comp58237_c0,comp68964_c2,comp568106_c0,comp414164_c0,comp22428_c0,comp43290_c0,comp33023_c0,comp1593921_c0,comp56427_c1,comp56763_c0,comp46540_c0,comp8294_c0,comp61265_c0,comp63720_c1,comp60834_c0,comp68254_c0,comp54424_c0,comp64…
