# Supplementary material for: De novo assembly of the desert tree Haloxylon ammodendron (C. A. Mey.) based on RNA-Seq data provides insight into drought response, gene discovery and marker identification
Source: BMC Genomics. 2014 Dec 15;15(1):1111. doi: 10.1186/1471-2164-15-1111 (PMC4377846; doi:10.1186/1471-2164-15-1111)
Supplement: Supplementary file 4 — Additional file 4: Transcription factors identified among the DEGs. (XLSX 17 KB) [file 12864_2014_6835_MOESM4_ESM.xlsx]

## Sheet: Sheet1
Additional file 4 Identified transcription factors among the DEGs
Genes	HMD2_readcount	HMC1_readcount	Gene expression	log2FoldChange	P value	Padj	NR Description	Gene Ontology Biological Pathway	BP Description	Gene Ontology Molecular Function	MF Description	Gene Ontology Cellular Component	CC Description
comp54982_c1	362.896	2129.46	Down	-2.5529	8.68e-21	1.17e-11	predicted protein	GO:0006351//GO:0016036//GO:0016311//GO:0006355//GO:0051262//GO:0006269//GO:0006260//GO:0006119	transcription, DNA-dependent//cellular response to phosphate starvation//dephosphorylation//regulation of transcription, DNA-dependent//protein tetramerization//DNA replication, synthesis of RNA primer//DNA replication//oxidative phosphorylation	GO:0016791//GO:0003896//GO:0003677//GO:0004427	phosphatase activity//DNA primase activity//DNA binding//inorganic diphosphatase activity	GO:0005657//GO:0005730	replication fork//nucleolus
comp57766_c0	359.449	1362.3	Down	-1.9222	2.65e-33	2.88e-07	DNA binding protein, putative	GO:0015991//GO:0015992	ATP hydrolysis coupled proton transport//proton transport	GO:0046983//GO:0015078	protein dimerization activity//hydrogen ion transmembrane transporter activity	GO:0033179	proton-transporting V-type ATPase, V0 domain
comp42910_c0	291.924	2057.85	Down	-2.8175	1.19e-09	6.05e-06	--	GO:0006355	regulation of transcription, DNA-dependent	GO:0003700	sequence-specific DNA binding transcription factor activity	GO:0005667//GO:0042025	transcription factor complex//host cell nucleus
comp65643_c0	18.2896	115.326	Down	-2.6566	1.78e-10	9.55e-06	ABC transporter C family member 3-like	GO:0007049//GO:0006355//GO:0051301//GO:0006810//GO:0055085//GO:0007264//GO:0007059	cell cycle//regulation of transcription, DNA-dependent//cell division//transport//transmembrane transport//small GTPase mediated signal transduction//chromosome segregation	GO:0043531//GO:0003924//GO:0000166//GO:0005524//GO:0042626//GO:0008134//GO:0016887//GO:0016817//GO:0016301//GO:0005525//GO:0003677	ADP binding//GTPase activity//nucleotide binding//ATP binding//ATPase activity, coupled to transmembrane movement of substances//transcription factor binding//ATPase activity//hydrolase activity, acting on acid anhydrides//kinase activity//GTP binding//DNA binding	GO:0016021//GO:0005622//GO:0016020//GO:0005667	integral to membrane//intracellular//membrane//transcription factor complex
comp54731_c0	1.77828	41.0837	Down	-4.53	8.2e-09	3.86e-05	--	GO:0006355	regulation of transcription, DNA-dependent	--	--	--	--
comp56759_c0	1005.48	2760.76	Down	-1.4572	3.34e-08	4.18e-05	Pierisin	GO:0006355	regulation of transcription, DNA-dependent	GO:0003700	sequence-specific DNA binding transcription factor activity	GO:0005667	transcription factor complex
comp56500_c1	1.77828	37.2872	Down	-4.3901	6.29e-08	0.00011794	nbs-lrr resistance protein	GO:0031554//GO:0031556	regulation of DNA-dependent transcription, termination//transcriptional attenuation by ribosome	GO:0008270//GO:0043531	zinc ion binding//ADP binding	GO:0005634	nucleus
comp54760_c0	1789.02	4457.22	Down	-1.317	1.56e-07	0.00018537	Acidic endochitinase SP2	GO:0006355//GO:0006952//GO:0006032//GO:0000272//GO:0016998	regulation of transcription, DNA-dependent//defense response//chitin catabolic process//polysaccharide catabolic process//cell wall macromolecule catabolic process	GO:0004568//GO:0005524//GO:0008061//GO:0016818	chitinase activity//ATP binding//chitin binding//hydrolase activity, acting on acid anhydrides, in phosphorus-containing anhydrides	GO:0005615//GO:0005634	extracellular space//nucleus
comp79620_c0	0	84.2375	Down		3.24e-07	0.00060592	--	--	--	GO:0008134//GO:0045502//GO:0042803	transcription factor binding//dynein binding//protein homodimerization activity	GO:0019031//GO:0030286//GO:0005667	viral envelope//dynein complex//transcription factor complex
comp46818_c0	235.213	592.299	Down	-1.3324	4.22e-07	0.00071061	--	--	--	GO:0046983//GO:0003677	protein dimerization activity//DNA binding	--	--
comp59756_c0	48.1501	160.931	Down	-1.7408	4.52e-07	0.00075289	hypothetical protein	GO:0042981//GO:0006355	regulation of apoptotic process//regulation of transcription, DNA-dependent	GO:0003700	sequence-specific DNA binding transcription factor activity	GO:0005667	transcription factor complex
comp56874_c0	1148.09	2406.18	Down	-1.0675	1.78e-06	0.0033556	ethylene-responsive transcription factor	GO:0006810//GO:0006355	transport//regulation of transcription, DNA-dependent	GO:0003700//GO:0019871	sequence-specific DNA binding transcription factor activity//sodium channel inhibitor activity	GO:0005667//GO:0005576	transcription factor complex//extracellular region
comp62618_c0	552.485	1160.02	Down	-1.0701	2.05e-06	0.0035499	uncharacterized protein	GO:0006351//GO:0006206//GO:0006144	transcription, DNA-dependent//pyrimidine nucleobase metabolic process//purine nucleobase metabolic process	GO:0003677//GO:0003899	DNA binding//DNA-directed RNA polymerase activity	GO:0005730	nucleolus
comp60800_c0	202.251	442.093	Down	-1.1282	2.17e-06	0.0055456	GST1	GO:0045454//GO:0006355//GO:0006118	cell redox homeostasis//regulation of transcription, DNA-dependent//electron transport	GO:0015035//GO:0009055//GO:0005515	protein disulfide oxidoreductase activity//electron carrier activity//protein binding	--	--
comp55996_c0	112.336	258.522	Down	-1.2025	3.71e-06	0.006275	caffeic acid 3-O-methyltransferase 1-like	GO:0006351//GO:0045893	transcription, DNA-dependent//positive regulation of transcription, DNA-dependent	GO:0008171//GO:0008168//GO:0003700//GO:0046983	O-methyltransferase activity//methyltransferase activity//sequence-specific DNA binding transcription factor activity//protein dimerization activity	GO:0005667//GO:0005634	transcription factor complex//nucleus
comp52044_c0	22.1921	1.63123	up	3.766	3.96e-06	0.0066173	heat shock protein	GO:0006950//GO:0006355	response to stress//regulation of transcription, DNA-dependent	GO:0003677	DNA binding	GO:0005788	endoplasmic reticulum lumen
comp48269_c1	175.446	1.06535	up	7.3636	9.85e-06	0.012105	Myb-like DNA-binding domain containing protein	GO:0006338	chromatin remodeling	GO:0003676//GO:0005524//GO:0016818//GO:0003682	nucleic acid binding//ATP binding//hydrolase activity, acting on acid anhydrides, in phosphorus-containing anhydrides//chromatin binding	GO:0000785//GO:0005634	chromatin//nucleus
comp42667_c0	10.7873	44.378	Down	-2.0405	1e-05	0.012561	ethylene-responsive transcription factor ERF098-like	GO:0006355	regulation of transcription, DNA-dependent	GO:0003700	sequence-specific DNA binding transcription factor activity	GO:0005667	transcription factor complex
comp54129_c0	16.091	91.4264	Down	-2.5064	1.2e-05	0.014778	RNA-dependent RNA polymerase	GO:0006144//GO:0006351	purine nucleobase metabolic process//transcription, DNA-dependent	GO:0003723//GO:0003968	RNA binding//RNA-directed RNA polymerase activity	GO:0031379	RNA-directed RNA polymerase complex
comp61335_c0	3.28496	33.8891	Down	-3.3669	2.64e-05	0.02512	hypothetical protein	GO:0006289//GO:0006355	nucleotide-excision repair//regulation of transcription, DNA-dependent	--	--	GO:0000439	core TFIIH complex
comp54206_c0	21.0002	58.5595	up	-1.4795	3.86e-05	0.033426	WRKY transcription factor	GO:0006355//GO:0006412//GO:0042254	regulation of transcription, DNA-dependent//translation//ribosome biogenesis	GO:0003735//GO:0043565//GO:0003700	structural constituent of ribosome//sequence-specific DNA binding//sequence-specific DNA binding transcription factor activity	GO:0005840//GO:0005622//GO:0005667	ribosome//intracellular//transcription factor complex
comp67009_c0	50.5528	135.527	Down	-1.4227	3.94e-05	0.033672	--	GO:0045893//GO:0044780	positive regulation of transcription, DNA-dependent//bacterial-type flagellum assembly	GO:0046983	protein dimerization activity	GO:0016021//GO:0042765	integral to membrane//GPI-anchor transamidase complex
comp48466_c0	3.15523	19.8432	Down	-2.6528	4.34e-05	0.038678	putative disease resistance protein	GO:0007165//GO:0006357	signal transduction//regulation of transcription from RNA polymerase II promoter	GO:0005198//GO:0001104	structural molecule activity//RNA polymerase II transcription cofactor activity	GO:0016020//GO:0019031//GO:0019028//GO:0016592	membrane//viral envelope//viral capsid//mediator complex
comp62575_c0	0	261.935	Down		5.74e-05	0.048433	F-box family protein	GO:0006355	regulation of transcription, DNA-dependent	GO:0043565//GO:0005515//GO:0003700	sequence-specific DNA binding//protein binding//sequence-specific DNA binding transcription factor activity	GO:0005667	transcription factor complex
comp66925_c0	50.3867	146.126	Down	-1.5361	6.05e-05	0.049446	putative disease resistance RPP13-like protein 1-like	GO:0007264//GO:0006355	small GTPase mediated signal transduction//regulation of transcription, DNA-dependent	GO:0005198//GO:0005525//GO:0005524//GO:0008134//GO:0016887//GO:0043531	structural molecule activity//GTP binding//ATP binding//transcription factor binding//ATPase activity//ADP binding	GO:0005667//GO:0019031//GO:0019028//GO:0005622	transcription factor complex//viral envelope//viral capsid//intracellular
comp48678_c0	30.8984	8.72201	up	1.8248	6.78e-05	0.050193	1-aminocyclopropane-1-carboxylate oxidase homolog 1-like	GO:0055114	oxidation-reduction process	GO:0003712//GO:0016491//GO:0003724//GO:0016706//GO:0016818	transcription cofactor activity//oxidoreductase activity//RNA helicase activity//oxidoreductase activity, acting on paired donors, with incorporation or reduction of molecular oxygen, 2-oxoglutarate as one donor, and incorporation of one atom each of oxygen into both donors//hydrolase activity, acting on acid anhydrides, in phosphorus-containing anhydrides	GO:0005667//GO:0005634	transcription factor complex//nucleus
comp28678_c0	0.487814	9.95479	Down	-4.351	7.39e-05	0.056187	--	--	--	--	--	--	--
comp45485_c0	160.934	0	up		7.73e-05	0.06385	protein binding protein, putative	GO:0006355//GO:0009058	regulation of transcription, DNA-dependent//biosynthetic process	GO:0005515//GO:0003700	protein binding//sequence-specific DNA binding transcription factor activity	GO:0005634//GO:0005667	nucleus//transcription factor complex
comp57957_c0	62.7603	153.387	Down	-1.2893	0.00010047	0.074158	uncharacterized protein	GO:0006351	transcription, DNA-dependent	GO:0003714	transcription corepressor activity	GO:0005667	transcription factor complex
comp69093_c0	109.335	762.702	Down	-2.8024	0.00010937	0.07675	hypothetical protein	--	--	GO:0000166//GO:0005524//GO:0042803//GO:0043531//GO:0008134//GO:0045502//GO:0016887	nucleotide binding//ATP binding//protein homodimerization activity//ADP binding//transcription factor binding//dynein binding//ATPase activity	GO:0030286//GO:0005667	dynein complex//transcription factor complex
comp1266_c1	0	6.62594	Down		0.00011794	0.086156	suppressor of ty, putative	GO:0006357//GO:0032784	regulation of transcription from RNA polymerase II promoter//regulation of DNA-dependent transcription, elongation	GO:0003723//GO:0016788//GO:0005515	RNA binding//hydrolase activity, acting on ester bonds//protein binding	--	--
comp60161_c0	54.0972	115.32	Down	-1.092	0.00012267	0.089668	predicted protein	GO:0007264//GO:0006355	small GTPase mediated signal transduction//regulation of transcription, DNA-dependent	GO:0003924//GO:0005525//GO:0000166	GTPase activity//GTP binding//nucleotide binding	GO:0005622//GO:0019028	intracellular//viral capsid
comp66427_c0	57.2699	117.592	up	-1.0379	0.00012389	0.089748	plasma membrane P450 CYP81B2-2	GO:0055114	oxidation-reduction process	GO:0016705//GO:0005506//GO:0020037	oxidoreductase activity, acting on paired donors, with incorporation or reduction of molecular oxygen//iron ion binding//heme binding	--	--
comp51017_c0	13.6277	2.06429	up	2.7228	0.00013591	0.094914	predicted protein	--	--	--	--	--	--
comp58913_c1	30.5092	63.6553	Down	-1.061	0.00013666	0.099741	transcription factor bHLH35	GO:0016485	protein processing	GO:0046983	protein dimerization activity	GO:0016021	integral to membrane
