# Supplementary material for: De novo assembly of the desert tree Haloxylon ammodendron (C. A. Mey.) based on RNA-Seq data provides insight into drought response, gene discovery and marker identification
Source: BMC Genomics. 2014 Dec 15;15(1):1111. doi: 10.1186/1471-2164-15-1111 (PMC4377846; doi:10.1186/1471-2164-15-1111)
Supplement: Supplementary file 5 — Additional file 5: Primer information for EST-SSRs. (XLSX 16 KB) [file 12864_2014_6835_MOESM5_ESM.xlsx]

## Sheet: Sheet1
Additional file 5 Primer information for EST-SSR
Unigenes	Forward primer(5'-3')	Reverse primer(5'-3'）	PCR product size (bp)
comp213641_c0	AAGAGGTTGAGGTGGCAGTG	CGCTTCAAACGCTTGAACCA	176
comp27760_c0	AACTGCTGGGGATGGGAATG	CAGCCCAATACTGCCCCTTT	242
comp2834_c0	AAATCACCACCGTCCACCTC	GCGCCGGTGTTCCTATGTAT	194
comp32182_c0	AAAGGAGCAGAGTGAGTGCA	TGCCTGCCTTTGTGTAGTGT	249
comp34975_c0	AACTCGCCCATTATTGCACG	AGAGGGTCAACGTCGTCAAC	235
comp41858_c0	AAATACCCTGCGACCAAGGG	CAGTGTTTTTGCATACCATATTTCGT	112
comp42802_c0	AACCCTAGAAAGCTTCGCCC	TTTGGGAAAGCAGCGGAGAT	280
comp43377_c0	AAGAACAAGAGGGCGATGCA	AGTCAATCGGTTAGCACGCT	228
comp434483_c0	AAAGGTCCACTGCCCACATT	ATGTGAGGCGACAGTGATGG	240
comp45535_c0	AACATCAACAGCGCCCACTA	GGCCTATGATGCTGCACTCT	212
comp46869_c0	AAGAGAAGTGTGTGCTCGCA	GACAGGTTCGGGGTTCTGAT	146
comp47234_c0	AACACAACATCCGCACCTCA	GGATTTGGGTACGGGTCAGG	277
comp50500_c1	AAAGCCCATTGTTCCGGTCA	TGGTGATCAATCTGCCCTGT	168
comp51607_c0	AACCCAGAACCACCAGAACC	GAGAGAAGTGTGGGCGACTC	198
comp53407_c1	AAAAGCGTCGCAAACAGCAA	AGGTTCAAAGCAGGACCCAC	247
comp553150_c0	AAACTTTGCTATTTTCTGTCTGTAGA	CCCTCAGACCTCAGCACAAG	155
comp55457_c0	AACATTCCCTCACCACCGTC	CCGTAGAAAGGGTTGGGGTC	182
comp55544_c0	AAAGGTGGTGGAGGAGGCTA	ATAATCAGTCGCCGCTGCTT	233
comp55614_c1	AAACCTCTCAACAGCCACGT	TCCAAGTCTGCCCAACCATC	266
comp55749_c0	AACAGCTCTGACAACGCCTT	TGATCACATAGAAGTGGCAGCA	201
comp56047_c0	AAGATGAAGCCACCAAGGGA	AGAGGTGAGGCTAATGGGAT	277
comp56630_c0	AAAATCACACCAACCTACTTGTC	GGGGTGGAGTTGCAGAGAAA	103
comp58327_c1	AAACGGCGAAGTTGACGTTG	GAAACGCATCAACGGTCGAG	266
comp58807_c0	AACATCGCCACACATGCAAC	AATTCGCCGACTCAATCCCC	204
comp58970_c0	AACCCACTTGCTGAACCTGA	GCACTTACTGCATCATCATCTGC	268
comp59320_c1	AACCGCACCACCACCATATT	TTGCCAACGACGGTGTAAGT	204
comp59591_c0	AAACGGGCGGGTCAAAAATG	AGTGGTGTGCCTGCTACTTT	258
comp59649_c0	AACAAAGGCAAACGCTGACC	AGCAGCCTTGATCACATGCA	280
comp60065_c0	AACACAAACACCACCACCCT	AAGGGAGGAAAGCGATGGTG	240
comp60362_c0	AAACCCTTGGCACTTCCTCC	CTCGCCTAACCTTGCTTTGG	144
comp61468_c0	AAAATCGCCGATCTCGAGCT	TCTTTCCTAACAAACACCTTCGA	249
comp617946_c0	AAGATGAAGTGCTGAGGGCC	GCGTTGTGAATTCAGCACCA	141
comp62275_c0	AACTATGGTCCACTGAAACTCA	CCGGCGAAAAAGGAGGAGAT	115
comp62621_c0	AAACCTCCATTTCGCGGGTA	TGTGAGAGGAGAGTGGGGTT	186
comp62964_c0	AACGACTTCAGAAGGTGGGC	CCCCCATTTTTCCTGCTTCC	253
comp62994_c0	AAGAGACGGCAAGCAATGGT	ACGGCAAACACTCATTCCTCA	188
comp63294_c0	AAACAGTGGCCTGCTCAGTT	CAGAACTGGCACTCCCATGA	214
comp63433_c1	AAAGCAGGTCCCAAGTCAGC	ACCCCAACTCCTCTAATTCCT	250
comp63569_c0	AAAATAGCCAACAACGTCACTT	GCTGGTTTGGAGTAGGACCC	252
comp63593_c0	AACACGATGACCTCCTTCGG	GGCAAAGAACCTACCGACCA	236
comp63650_c0	AAGAAGGTGGTGGTGGTTGG	GCGGACGGTTGAAATTCACC	270
comp63667_c1	AAACCACTCGTGCCGGTTTT	TGCGACTAGAACTTCGACCAC	274
comp64478_c1	AACACAGAAAACCCTTATTTCACTT	TGTGGATTTGGTCAGCTTGT	139
comp64612_c0	AAACCCCACCACCAAACCAA	AACAGCGAAGACGGCAGTAA	271
comp64939_c1	AACAACCCCATCTCCCACAA	TGTCAACTCAAAGAGATTTTTGCA	280
comp65053_c0	AAAATGCCGCCGAGATTTGC	GCAGTAGGCATGGAAGGGAT	277
comp65091_c3	AACCCACAATACAGCCCAGG	GGCCTCATCCGGTAAGACAG	123
comp65106_c1	AACCACCATGGGATGCATCA	ACTTTTTGTTTGTCACGTGTCA	276
comp65115_c0	AACATCCAGGGTGTGCACAA	TGCTCTTAGGTCTGTCACAACA	275
comp65208_c2	AAACGGGAGTAGGTAACGGC	ATCACCTCCACCACAACCAC	240
comp65353_c0	AAGAGTCAGCACTGCCAGTC	CCCCGCTCACACTCTTCG	215
comp65440_c0	AAAGCCTTTTATCCGCCCGA	TTCAAGCCTTATTCGCCCGA	110
comp65470_c0	AACCACCCAGCAGTGTCTTC	GCTTCAAGCTCCAGGGATGA	145
comp65557_c0	AAACCCGACCCGAATACCTC	AGCAACAACAACAAAACCCAA	280
comp66457_c1	AAACCTCCTCCCACCACTCT	AGAATAGGCTTGAGCTCGGC	255
comp67058_c0	AAGAGAGTGGGGAAATGGCG	GTAAAACGCGAAGACCCCG	166
comp67181_c0	AACCAACCTCGAATCGTGCT	GAAGGCTGTTGATGCTGATGA	280
comp67831_c0	AAACAACACCGTCCTCCTCG	AGGAAAGTGGTTGGTGAAGCA	266
comp68954_c0	AAAGTGATGGCAGCGATCGA	GCTTGAGTGTTTGTGCACCA	198
comp69054_c0	AACCTGCAGGGCTACAAAGA	TCCAAAGGCATGGCGATGAT	233
comp1881_c0	TGTGGCTGGTGATGGATGTG	TCCTCCCGTGTCCAAAAACT	176
comp28658_c0	AGTGAAAGCTGAGCCTGAGC	TCATCTTTTATTATCCTCCTCACTCT	242
comp30655_c0	GTGATAGTGGGCTTCTTAGGCT	GGCCTCTTGTAGCAAGCCTT	194
comp31229_c0	TGAAGAAGGGAGGAGAGAGAA	GTCGCTTCTTTCAACACCACC	249
comp32174_c0	TGTGAAAATGAGAAGAAGTGGGA	TCAAGGTTTTGTTTTCTCTGCTT	235
comp43104_c1	ATCACCACCATGCTTCCAGG	TCAAGCACCTGAGGTTAGCG	112
comp45349_c0	ACGCTAACTCACAACACACA	TGAACCAAGCCTGAAACAATCA	280
comp45436_c1	AACGACGACCAAGCAAGCTA	TGTTTCGTCGTCGTCATCGT	228
comp46669_c0	CGCTTTTGGATTCGTCAGCA	TGTGTCTCCCTTAACCTTCGC	240
comp481696_c0	CCCAAAACCAGAACGAACGT	TGTTTGTTTCATTAACTTGGGCTCT	117
comp50188_c0	GAGCCCAACCAAAGCCAATG	AAGACAAAGCGGCTGCAAAG	146
comp51116_c0	TGGGGGTTGACTCTGTTCTG	TGGGGGTTGACTCTGTTCTG	277
comp51344_c0	AGGAGTTTACCCCTAAAGCAGG	TCAGGTTAGACCACCAGACCA	168
comp54728_c0	CTTTCCTCCCCTAGCCAACC	GTTTGATGGGGCAAATGAGCA	198
comp56011_c0	ATAGGCTTGGCTTGGTGCAT	GCACCTGCACCAGTTCCTAT	248
comp56200_c0	TGGTGTTGTTAGAAGATGCCA	TGAAGTCGGTGAGCAAAGCT	155
comp56608_c0	AAGTCTCGCTCAAGTGCCTC	CTGCTCGCTCTGTCAAGTCA	182
comp56619_c0	TTGGGGTTTGTGGTCATTGA	AAGCCAATTGAGCAATGCGA	233
comp57816_c1	GTAAGGCCCTCGCATATGCT	GAATTGGGCAATGGAGGTGC	266
comp57997_c0	TGCTGTGCTCGTGAACACTA	GAGGTGTTGTTGATGCTGGC	201
comp58978_c0	TCAACCCATACATCACGGCT	ACTCCTCACACTATATGTCGTGT	277
comp59572_c0	GTGGATTCGAAATGGCTCACA	TCTCAGAGTACCATATTATGCAGCT	103
comp59808_c0	ACATTGGCTGTCGTTCCTGA	AGTACTCGGTTTTGACGCGT	144
comp59972_c2	TCCGCTTAAAACCCCAACCA	AAGGAGGTGGCAGGAGAAGA	204
comp60072_c0	TGCACACACAGTTGCACTTG	TGGGGTTTTGGGAGGAGAGA	268
comp60105_c0	TCTGAAAGTCTATTGCAGCCA	ACTCCCACACTTTGTTGGGT	204
comp60159_c0	TCCCCCAAATTCACATCGGA	CACCGTAAAACCAATCCACCA	258
comp60434_c1	ATGACAGTGTGACGGTGTCC	CCACTGACGAAGCAGCCATA	280
comp60597_c0	TTCCACTTCCCACCCAAACC	TACACCTCTTCGCTAACGCC	240
comp60826_c0	AGTGGGTAGGGGTTCACACA	ACCAAACTTTTCCCCAAAGCC	144
comp60841_c0	TTTCGTCGCTGTTGCTGTTG	TCATCATCAGACGCAGACGG	249
comp61851_c0	GCTGCTGCTGCTGATGATGA	CCATGTTTCCAGCAGCACTG	141
comp62346_c0	CGGTGGACTGCAAATCGAAG	ACGGACCGGACAAGTAATCG	115
comp62352_c1	AAAGCGTCGCAAAATCTCCC	AGGGTTTTAGCGTCGTTGAA	186
comp62479_c1	AGCCGTTTTCCTCCTTCACA	GCCGCTTCAACCCAAATCTC	253
comp62530_c0	TCCAACTCTACCCTCACCCT	TGGAAGGGGGATGCAAGTTC	188
comp62940_c0	TAACAACCGTGGCTGAAGCA	GCGCGATGATGCCTTCTTTT	214
comp63479_c0	TTGGGGTGTGTTTGGGAGAG	GGCTGTGGTCTTCTCCATCG	250
comp63896_c1	AGAACAAGTAGTGAGTGTCTCCAC	ACTGGAGCCTTGTCATGGAC	252
comp64012_c1	GCTTCGGTGCCTTGGTTTTT	AAGGTGGGGTTTGGGGTTTT	236
comp64483_c0	GAACGGAGCTTCCAAATCGC	CCCTTTGTTGCCAAATGCCA	270
comp64801_c0	GGCTTCGATCTGTCAGCCAT	CACATCTGGAAACCACTCAAACA	274
comp64834_c0	TCCAGCTAGGGATTACACACA	GGAGTGACCCCAGCAATGTT	139
comp64839_c0	AAGAGGAAGACGAGGGTGGT	TTGCGGAAGGAAAGTGGGAG	271
comp64962_c0	GCCAACACTAGTACACCATTCC	TCGAACAGGTGTTGAGCGAG	280
comp65094_c0	CTTGGAGCAGTGCCCTAGTG	TTTGACTTCGGCGGCTACAT	277
comp65669_c2	AGCAACCTTTCCTTGACTCCT	GGGGCATGGATTTCCCTTCA	123
comp66850_C0	CTCCCTCTTTCTCCTCACGC	TCTCGACAAAGGCCCGAAAA	276
comp67193_c1	GCCGTTGTCTTTTCACCACC	GACCTCTAGTGCCTCCTCCA	275
comp68120_C1	CCTACACCGTCAAACCACCA	GGCGTCCTCATTGTGAGTCA	240
comp68394_c1	CAACGTCGTTCATCTGGGGA	AGGGATTGGCCATGTCACTG	215
comp68554_c3	AGTGAGGACTGAGGAGGACG	AACCCTCCTTCAAGGTCGTG	110
comp68716_c1	TGCGTGAAATGAGTGAAAGCA	TGATCGAGATCAACGGCGTT	145
