# Supplementary material for: De novo assembly of the desert tree Haloxylon ammodendron (C. A. Mey.) based on RNA-Seq data provides insight into drought response, gene discovery and marker identification
Source: BMC Genomics. 2014 Dec 15;15(1):1111. doi: 10.1186/1471-2164-15-1111 (PMC4377846; doi:10.1186/1471-2164-15-1111)
Supplement: Supplementary file 6 — Additional file 6: Primer information for qRT-PCR analysis. (XLSX 10 KB) [file 12864_2014_6835_MOESM6_ESM.xlsx]

## Sheet: Sheet1
Additional file 6 Primer information for qRT-PCR
Genes	Forward primer(5'-3'）	Reverse primer(5'-3'）	product size (bp)
comp61713_c0	CTGGTAGAGCTGGCCTTCTT	TGGCCAGCAGAAGAGATCAA	176
comp31860_c2	TCTATTGTGTTCCCTCGGCT	AGAGGCATCATCCACCAGTC	150
comp38863_c0	CTCCTCCTCTGCCTGATCTG	AGGGACATGTGAGAGGCAAA	168
comp48229_c0	TCAGAAATTTGTGCCTGGCC	CCCGTTACTTTGCTGCCTTT	236
comp64222_c0	TTCCATAGACGGCCCTCATG	ATTTCGTCTGTGGTCGGGAA	215
comp59837_c0	TTCAGGCCAGATTTCCGTCT	AGAAGAATCCCCAAGCAGCT	211
comp28400_c0	GAAATCACCGGCGAAATGGA	ACAAGACAATGCAAGGCCTG	160
comp47856_c0	AGCGCGGATTAAACCAACTG	ACGAGACGAAAATGAAAAGGCA	165
comp52579_c0	GTCCAAAAGTCCTGAAGCCA	TGCTTCAAGATCTTCAACCCT	163
comp42238_c0	TTTTGCAAGATGGGATGGGC	TGGCATTTCTCTCCACGTCT	172
comp21755_c0	GCAAGTTACTCGACTCTCCG	CATGTGCTTTGTCGTCGGAA	182
comp60784_c0	GGATCTGGTGGCTTTTGTCC	CTGCAACCCACTATTGACGG	227
comp25773_c0	ATTGTACTCCGCGAAAAGGC	GACCTCCTCATACCTCACCG	154
comp66026_c0	GCAGTTGGGGCTTTTCAAGA	TGCTCAACACCAGAACAACC	163
comp72006_c0	CATGGCTGCAACAACTTCCT	GGGCGAAATGACAGTGCTAG	181
comp28220_c0	ACACCGCTTAGATGGAGGAG	TGTTTGGGATGTTTCGGCTG	184
comp65482_c0	GCTGGTTTTCAATCCTGCCA	AAGGGAGTAGCTGGGTAGGA	204
comp90964_c0	AGTTGCAGTTTCTCTTCGCG	AGCAACTGTTCTGTTTGGCC	159
Actin	GTTGTAGGTGGTCTCGTGGA	AGGACTTCGAGCAGGAGATG	217
